# Supplementary material for: RNA-sequencing data analysis of uterus in ovariectomized rats fed with soy protein isolate, 17β-estradiol and casein
Source: Data Brief. 2016 Apr 21;7:1491–6. doi: 10.1016/j.dib.2016.04.033 (PMC4857400; doi:10.1016/j.dib.2016.04.033)
Supplement: Supplementary file 1 — Supplementary material [file mmc1.zip › Supp_data_file1.xlsx]

## Sheet: E2vsCAS_UP
Top 30 upregulated genes of Estradiol vs Casein
Gene name	log2 fold change	ca0	ca1	ca2	ce0	ce1	ce2	s0	s1	s2	se0	se1	se2	p-value	q-value
Tmc5	Inf	0	0	0	6.153	5.496	9.878	0	0	0	0.611	5.316	13.543	0	0
Gp2	Inf	0	0	0	20.662	11.329	10.216	0.332	0	0	7.627	26.889	14.299	0	0
Mir21	Inf	0	0	0	717.564	0	420.387	0	0	0	0	0	0	0.002	0.011
RGD1306446	Inf	0	0	0	20.693	26.419	22.252	0	0.213	0.21	12.421	29.865	34.564	0	0
Amtn	Inf	0	0	0	9.052	21.948	4.569	0.61	0	0.655	1.779	25.421	14.032	0	0
Csn3	Inf	0	0	0	15.316	12.937	18.684	0	0	0.893	2.675	16.604	26.3	0	0
Reg3b	Inf	0	0	0	31.91	45.087	73.243	0	0	0.906	12.711	20.492	48.48	0	0
Clec2d	Inf	0	0	0	9.442	6.646	14.625	1.338	3.19	2.097	6.619	7.628	18.247	0	0
Reg3g	Inf	0	0	0	75.438	127.182	189.516	1.132	0	2.755	42.871	112.062	172.059	0	0
Galr3	Inf	0	0	0	7.418	11.379	8.249	0	0	0.739	0.891	21.514	12.866	0	0
Mmp20	Inf	0	0	0	3.134	7.388	11.856	0	0	0	1.257	5.772	6.372	0	0
Rbp2	Inf	0	0	0	26.893	23.944	51.319	0	0	0	23.311	68.779	115.44	0	0
Lipf	8.5	3.622	1.145	0	654.667	1015.35	55.545	3.116	3.212	4.526	224.521	1180.49	776.638	0	0
Clca1	8.404	0.625	0	0.208	108.176	86.77	87.109	0.179	0	0.615	12.082	147.35	123.759	0.01	0.041
Lpo	8.213	5.614	2.915	3.114	821.432	993.831	1639.99	5.427	2.142	14.791	532.54	1260.83	1951.44	0	0
Mmp7	7.973	62.6	24.196	45.658	6685.91	8667.73	17931.4	35.705	12.284	155.6	3672.54	15111	17384.1	0	0
Olfm4	7.921	2.287	0.699	2.239	342.62	413.999	509.448	2.926	1.05	4.351	191.953	443.302	566.052	0	0
Scgb1a1	7.897	10.287	3.39	10.863	1913.54	1981.98	1954.14	4.652	2.038	18.093	692.77	4236.05	3909.79	0	0
Kap	7.706	54.987	21.095	16.899	2781.08	5843.47	10785.4	57.275	86.663	157.408	1479.03	4354.23	8693.89	0	0
Cuzd1	7.693	16.801	4.077	10.315	1614.67	2055.96	2783.44	8.868	2.838	27.488	758.622	2338.09	3455.99	0	0
Noxo1	7.228	0.605	0.501	0	25.435	37.136	103.222	1.353	0	1.189	16.213	53.817	66.842	0.004	0.018
Lcn2	6.945	17.322	11.182	12.646	645.749	539.572	3885.05	17.781	13.446	31.985	334.968	853.737	1209.15	0	0
S100g	6.944	56.536	15.258	20.954	3034.71	4977.96	3406.96	21.284	31.452	95.652	513.946	1982.89	2474.04	0	0
MGC105649,Mir147	6.567	3.415	0.477	1.529	369.385	67.321	77.36	2.393	2.295	5.094	35.805	770.278	126.824	0	0.001
Padi1	6.44	0	0.624	0.2	17.224	18.637	35.733	0.343	0.45	0.296	9.776	42.735	48.37	0.011	0.044
Ccl11	6.428	8.811	5.126	1.825	566.632	590.756	199.718	18.074	4.109	9.457	35.261	501.213	200.725	0	0
Oxt	6.252	12.61	2.672	6.422	404.988	383.055	866.338	7.958	6.427	15.848	385.417	569.979	1062.68	0	0
Fam3b	6.058	4.472	4.12	4.715	194.656	265.405	426.368	5.142	2.831	9.772	88.259	464.875	313.918	0	0
Gjb2	5.805	2.49	1.594	3.83	113.006	146.516	182.868	6.232	1.437	5.198	56.539	204.327	324.457	0	0
LOC363060	5.788	55.197	55.037	38.538	1654.01	2277.05	4288.56	81.045	70.1	165.847	838.273	2517.91	4106.95	0	0

## Sheet: E2vsCAS_DOWN
Bottom 30 downregulated genes of Estradiol vs Casein
Gene name	log2 fold change	ca0	ca1	ca2	ce0	ce1	ce2	s0	s1	s2	se0	se1	se2	p-value	q-value
Unc45b	-3.041	8.064	8.748	6.229	0	1.193	1.608	8.22	8.849	8.399	7.021	1.065	0.22	0	0.001
Gfra3	-3.053	8.013	7.193	9.219	1.517	1.03	0.397	4.576	8.36	6.256	4.447	0.689	1.522	0.001	0.006
Ankrd6	-3.112	19.732	15.736	17.872	1.405	2.46	2.306	18.208	18.084	17.955	12.867	1.623	2.53	0	0
Sfrp2	-3.128	180.555	207.616	165.521	25.4	18.175	19.764	148.099	153.258	174.786	138.547	34.363	30.429	0	0
Clu	-3.163	850.993	1037.26	1084.15	144.169	108.737	78.904	546.219	608.233	580.333	356.825	114.963	101.96	0	0
Pm20d1	-3.164	18.443	20.912	13.316	0.889	1.439	3.547	19.556	17.408	12.242	15.392	1.542	1.277	0	0
Actn2	-3.177	12.698	10.32	11.109	1.135	1.039	1.6	5.003	10.664	9.754	8.79	1.546	0.256	0	0
Emid1	-3.243	20.241	17.057	30.87	2.525	1.017	3.657	16.905	19.75	26.223	9.343	1.817	3.008	0	0
Htr1b	-3.268	7.285	15.669	21.412	1.863	1.979	0.762	5.597	6.65	3.279	4.856	0.884	1.463	0.002	0.01
Cyp4b1	-3.274	58.928	55.298	56.043	8.782	4.142	4.679	37.582	76.698	45.757	34.887	4.438	6.124	0	0
Asgr2	-3.313	39.437	26.553	51.051	3.058	2.444	6.274	44.683	29.191	31.942	21.017	2.182	4.215	0	0
Lgr5	-3.456	63.594	65.641	59.475	3.49	6.967	6.739	44.034	42.821	49.932	31.793	5.063	7.426	0	0
Abcb1a	-3.458	15.033	12.937	8.561	1.032	1.208	1.085	12.7	15.555	11.896	6.81	1.617	1.488	0.002	0.012
Atp1a2	-3.479	91.362	91.39	99.769	10.675	5.772	8.892	84.754	111.614	69.922	60.391	4.81	7.396	0	0
Ptpru	-3.559	13.814	25.018	28.303	1.783	1.54	2.373	9.534	12.831	12.443	6.991	1.289	1.423	0	0
Mt2A	-3.64	132.729	131.937	160.497	3.411	10.493	20.206	119.481	76.384	89.83	46.618	14.052	27.15	0	0.001
Cacna1d	-3.675	22.971	27.08	25.468	1.857	1.707	2.347	26.081	35.702	35.753	27.093	1.361	1.802	0	0
Srgap3	-3.783	6.038	11.845	11.427	0.813	0.684	0.632	7.365	9.189	7.251	5.353	0.61	1.617	0	0
Tnnc2	-4	94.097	82.45	45.727	0	3.405	10.49	48.458	89.607	116.592	72.949	4.56	0	0.003	0.015
Rims1	-4.046	18.056	19.496	18.265	1.256	0.621	1.503	15.393	24.337	16.068	14.078	1.029	1.967	0	0
Gli1	-4.163	38.407	45.803	46.777	0.635	1.582	5.095	30.503	49.278	45.904	30.838	2.054	1.913	0	0
Gfra2	-4.166	36.79	34.58	37.576	2.898	1.47	1.699	22.347	31.082	24.567	16.144	2.133	1.902	0	0
Lamc3	-4.271	61.297	68.336	72.617	1.968	2.938	5.57	31.04	58.632	43.852	33.786	3.632	2.784	0	0
Gstm7	-4.358	131.402	124.2	178.599	2.497	7.068	11.614	108.686	113.457	138.454	64.908	6.731	8.36	0	0
Gulo	-4.504	54.552	53.239	52.983	0.917	1.511	4.655	37.718	28.765	33.657	23.869	2.248	3.351	0	0
LOC360919	-4.539	144.128	181.682	224.661	1.921	6.153	15.61	88.187	81.466	113.535	42.607	4.847	11.237	0	0
C2cd4d	-4.54	249.635	275.662	288.249	4.891	7.575	22.505	261.474	199.362	262.985	184.193	9.662	6.4	0	0
Kcna2	-4.562	29.584	30.661	38.357	0.286	1.804	2.084	27.348	24.999	16.439	16.106	1.409	1	0	0
Wnk2	-4.582	7.24	9.687	9.403	0.252	0.38	0.468	5.199	7.907	6.458	4.828	0.813	1.459	0	0
Sprn	-Inf	9.878	14.627	8.788	0	0	0	8.302	4.397	2.168	5.332	5.258	0	0	0

## Sheet: E2+SoyvsCAS_UP
Top 30 upregulated genes of Estradiol+Soy vs Casein
Gene name	log2 fold change	ca 0	ca 1	ca 2	ce 0	ce 1	ce 2	s 0	s 1	s 2	se 0	se 1	se 2	p value	q value
Gp2	Inf	0	0	0	20.662	11.329	10.216	0.332	0	0	7.627	26.889	14.299	0	0
RGD1306446	Inf	0	0	0	20.693	26.419	22.252	0	0.213	0.21	12.421	29.865	34.564	0	0
Amtn	Inf	0	0	0	9.052	21.948	4.569	0.61	0	0.655	1.779	25.421	14.032	0	0
Csn3	Inf	0	0	0	15.316	12.937	18.684	0	0	0.893	2.675	16.604	26.3	0	0
Reg3b	Inf	0	0	0	31.91	45.087	73.243	0	0	0.906	12.711	20.492	48.48	0	0
Clec2d	Inf	0	0	0	9.442	6.646	14.625	1.338	3.19	2.097	6.619	7.628	18.247	0	0
Reg3g	Inf	0	0	0	75.438	127.182	189.516	1.132	0	2.755	42.871	112.062	172.059	0	0
Galr3	Inf	0	0	0	7.418	11.379	8.249	0	0	0.739	0.891	21.514	12.866	0	0
Rbp2	Inf	0	0	0	26.893	23.944	51.319	0	0	0	23.311	68.779	115.44	0	0
Lipf	8.838	3.622	1.145	0	654.667	1015.35	55.545	3.116	3.212	4.526	224.521	1180.49	776.638	0	0
Scgb1a1	8.492	10.287	3.39	10.863	1913.54	1981.98	1954.14	4.652	2.038	18.093	692.77	4236.05	3909.79	0	0
Clca1	8.41	0.625	0	0.208	108.176	86.77	87.109	0.179	0	0.615	12.082	147.35	123.759	0.01	0.041
Lpo	8.329	5.614	2.915	3.114	821.432	993.831	1639.99	5.427	2.142	14.791	532.54	1260.83	1951.44	0	0
Mmp7	8.093	62.6	24.196	45.658	6685.91	8667.73	17931.4	35.705	12.284	155.6	3672.54	15111	17384.1	0	0
Olfm4	7.845	2.287	0.699	2.239	342.62	413.999	509.448	2.926	1.05	4.351	191.953	443.302	566.052	0	0
Cuzd1	7.715	16.801	4.077	10.315	1614.67	2055.96	2783.44	8.868	2.838	27.488	758.622	2338.09	3455.99	0	0
MGC105649,Mir147	7.427	3.415	0.477	1.529	369.385	67.321	77.36	2.393	2.295	5.094	35.805	770.278	126.824	0	0.001
Kap	7.288	54.987	21.095	16.899	2781.08	5843.47	10785.4	57.275	86.663	157.408	1479.03	4354.23	8693.89	0	0
Noxo1	6.952	0.605	0.501	0	25.435	37.136	103.222	1.353	0	1.189	16.213	53.817	66.842	0.004	0.018
Padi1	6.935	0	0.624	0.2	17.224	18.637	35.733	0.343	0.45	0.296	9.776	42.735	48.37	0.011	0.044
Oxt	6.539	12.61	2.672	6.422	404.988	383.055	866.338	7.958	6.427	15.848	385.417	569.979	1062.68	0	0
Gjb2	6.209	2.49	1.594	3.83	113.006	146.516	182.868	6.232	1.437	5.198	56.539	204.327	324.457	0	0
Fam3b	6.026	4.472	4.12	4.715	194.656	265.405	426.368	5.142	2.831	9.772	88.259	464.875	313.918	0	0
Ecel1	5.973	0.068	0.177	0.284	5.606	4.567	10.162	0.152	0	0.28	3.655	12.516	17.069	0.002	0.009
Lcn2	5.865	17.322	11.182	12.646	645.749	539.572	3885.05	17.781	13.446	31.985	334.968	853.737	1209.15	0	0
Tmem63c	5.819	0.922	0.519	0.208	28.558	27.61	33.51	1.198	0.468	1.232	13.867	39.091	40.202	0	0
Dmbt1	5.8	15.89	12.02	11.88	467.565	546.568	1076.14	14.724	14.515	22.7	160.325	1064.83	991.721	0	0
S100g	5.744	56.536	15.258	20.954	3034.71	4977.96	3406.96	21.284	31.452	95.652	513.946	1982.89	2474.04	0	0
LOC363060	5.649	55.197	55.037	38.538	1654.01	2277.05	4288.56	81.045	70.1	165.847	838.273	2517.91	4106.95	0	0
Elfn1	5.574	0.626	0.111	0	11.464	7.401	10.297	0.408	0.401	0.396	2.851	13.748	18.531	0.008	0.035

## Sheet: E2+SoyvsCAS_DOWN
Bottom 30 downregulated genes of Estradio+Soyl vs Casein
Gene name	log2 fold change	ca 0	ca 1	ca 2	ce 0	ce 1	ce 2	s 0	s 1	s 2	se 0	se 1	se 2	p value	q value
Pon1	-2.147	1.029	6.726	19.016	1.792	2.124	5.889	67.588	1.903	3.285	0	2.275	3.768	0.004	0.02
Pamr1	-2.152	21.785	18.673	26.091	5.488	2.798	7.542	16.265	15.404	9.528	10.897	1.665	2.413	0	0
Enpp2	-2.175	67.107	58.191	49.673	26.056	11.608	9.73	60.518	67.102	33.187	23.411	7.773	7.572	0	0
Rassf6	-2.178	17.382	11.412	18.284	1.736	3.419	3.512	12.021	9.892	9.757	4.233	2.798	3.37	0	0
Arnt2	-2.196	56.407	58.004	73.474	6.29	5.769	10.957	53.233	52.84	49.849	31.169	4.586	5.258	0	0
Il17rd	-2.248	8.538	7.434	9.108	1.205	1.643	1.446	6.606	8.412	3.89	3.538	1.048	0.694	0	0.002
Emid1	-2.266	20.241	17.057	30.87	2.525	1.017	3.657	16.905	19.75	26.223	9.343	1.817	3.008	0	0
Mt2A	-2.275	132.729	131.937	160.497	3.411	10.493	20.206	119.481	76.384	89.83	46.618	14.052	27.15	0	0.001
Lamc3	-2.331	61.297	68.336	72.617	1.968	2.938	5.57	31.04	58.632	43.852	33.786	3.632	2.784	0	0
Chrm3	-2.338	10.059	8.504	7.127	1.299	3.09	1.731	9.758	5.821	6.672	2.205	1.63	1.246	0	0
Clu	-2.373	850.993	1037.26	1084.15	144.169	108.737	78.904	546.219	608.233	580.333	356.825	114.963	101.96	0	0
Apoh	-2.395	4.624	25.777	63.075	2.66	4.529	14.728	150.404	1.691	8.893	0.652	2.246	14.88	0	0
Kcna2	-2.413	29.584	30.661	38.357	0.286	1.804	2.084	27.348	24.999	16.439	16.106	1.409	1	0	0
Gfra2	-2.433	36.79	34.58	37.576	2.898	1.47	1.699	22.347	31.082	24.567	16.144	2.133	1.902	0	0
Gstm7	-2.44	131.402	124.2	178.599	2.497	7.068	11.614	108.686	113.457	138.454	64.908	6.731	8.36	0	0
Gulo	-2.448	54.552	53.239	52.983	0.917	1.511	4.655	37.718	28.765	33.657	23.869	2.248	3.351	0	0
Lsamp	-2.469	6.687	10.491	7.704	4.646	2.347	0	15.635	8.41	6.221	1.705	2.095	0.694	0.005	0.026
Aldob	-2.499	2.015	11.697	39.044	3.654	2.442	11.823	63.541	1.172	2.312	0.444	2.18	6.705	0	0.002
Inmt	-2.509	77.715	46.253	53.52	9.859	8.277	15.3	56.94	70.446	49.371	18.555	9.36	3.263	0	0
Cyb5r2	-2.509	9.47	18.03	8.987	2.542	1.721	1.988	12.213	13.489	11.405	3.984	1.152	1.272	0.001	0.006
Cyp2b3	-2.547	4.779	7.564	33.327	0	2.03	15.638	56.822	0	4.485	0	1.813	6.004	0.011	0.047
Epb4.9	-2.568	6.35	12.649	6.851	1.564	2.487	2.357	9.678	8.783	11.833	2.604	0.342	1.414	0	0.001
Htr1b	-2.623	7.285	15.669	21.412	1.863	1.979	0.762	5.597	6.65	3.279	4.856	0.884	1.463	0.001	0.006
Ntn1	-2.714	28.889	31.778	45.647	7.306	3.824	2.266	24.905	22.07	14.296	10.971	2.626	2.609	0	0
Ptpru	-2.79	13.814	25.018	28.303	1.783	1.54	2.373	9.534	12.831	12.443	6.991	1.289	1.423	0	0
Apoa2	-2.902	7.89	41.944	178.086	23.89	6.755	20.812	289.312	2.522	0	5.812	8.041	16.646	0	0.003
Gstm5	-2.941	221.583	251.715	217.272	36.014	40.889	38.407	212.735	228.956	209.306	47.859	25.821	16.219	0	0
Rup2	-3.016	5.487	18.196	62.792	6.33	0	13.89	39.724	0	8.3	0	4.025	6.666	0.008	0.034
LOC360919	-3.229	144.128	181.682	224.661	1.921	6.153	15.61	88.187	81.466	113.535	42.607	4.847	11.237	0	0
Cyp2e1	-3.242	7.471	24.741	51.682	5.433	4.035	11.914	26.608	4.519	5.2	2.687	2.702	3.48	0	0

## Sheet: SoyvsCAS_UP
Top 30 upregulated genes of Soy vs Casein
Gene name	log2 fold change	ca 0	ca 1	ca 2	ce 0	ce 1	ce 2	s 0	s 1	s 2	se 0	se 1	se 2	p value	q value
Prlr	4.019	0.628	1.925	3.127	6.414	8.082	5.126	85.118	3.938	3.033	1.247	6.49	8.984	0	0
A1bg	3.821	0.696	7.108	17.083	2.341	8.268	6.858	348.115	0.712	2.81	2.296	10.22	20.687	0	0
Pla2g2a	3.127	8.408	7.838	10.046	11.698	15.148	3.889	132.906	76.341	20.451	12.51	6.011	11.198	0	0
Cyp1a1	3.03	1.105	2.379	2.053	1.248	1.965	36.631	41.314	1.1	2.822	19.743	2.807	9.298	0	0
C6	2.693	4.5	3.624	3.787	8.548	6.767	0.782	55.623	19.326	2.056	4.672	3.172	5.503	0	0
Serpina3k	2.54	1.11	11.486	16.465	0.843	2.596	14.498	164.703	1.454	2.868	0	5.505	10.556	0	0
Hamp	2.498	0	27.933	35.803	0	14.996	36.961	353.352	3.359	3.313	3.818	2.678	79.816	0	0.001
Fetub	2.453	3.124	16.049	34.086	3.508	4.408	20.989	280.566	3.59	7.525	6.926	6.082	31.995	0	0
Fabp4	2.433	237.962	95.289	119.395	574.616	170.518	36.371	1303.33	922.498	218.783	276.325	65.579	310.287	0	0
Grifin	2.325	30.053	25.535	29.754	25.713	22.432	0	256.435	127.001	44.05	17.068	12.239	23.952	0	0
Fcn1	2.268	6.922	6.266	8.031	17.367	17.043	8.291	57.172	30.136	14.862	9.869	8.008	5.305	0	0
Apoc2	2.21	3.683	23.67	23.702	6.262	14.296	39.15	232.658	0	3.509	2.022	4.254	28.181	0	0
Car3	2.189	290.852	95.042	135.748	533.349	160.583	28.027	1403.17	846.916	129.323	198.948	67.799	149.703	0	0
Fgf1	2.174	3.283	3.147	0.72	6.146	2.414	2.974	17.168	11.893	3.199	2.385	2.155	2.855	0.003	0.014
Kng1	2.159	0.766	7.029	7.834	2.219	1.641	3.538	67.264	0.367	2.175	0	2.344	6.306	0	0
Alb	2.155	75.686	351.726	777.605	64.549	139.243	265.687	5222.92	43.71	100.501	27.903	123.609	357.152	0.002	0.012
Adipoq	2.155	110.752	67.129	75.788	607.095	826.286	635.975	570.655	471.696	87.1	442.392	1602.51	1586.87	0	0
Ifit1	2.107	4.525	5.77	0	7.348	3.356	10.338	13.893	16.477	13.971	8.61	15.671	4.58	0	0
Scd1	2.09	389.923	204.932	190.509	68.44	104.355	21.89	1664.56	1567.14	111.961	210.794	30.825	84.201	0	0
Aqp7	2.088	7.051	3.32	4.654	10.808	7.574	1.373	38.474	21.455	3.937	3.931	0.796	5.928	0	0
Oxtr	2.038	17.269	6.412	9.539	121.739	102.279	26.512	64.551	54.518	17.381	56.417	79.9	56.707	0	0
Ces1d,LOC291863	2.032	13.089	9.672	8.564	58.482	19.677	2.986	66.647	53.56	7.869	10.386	5.868	11.039	0	0
Serpina11	2.016	0.409	2.102	2.246	0.453	1.505	1.739	16.352	0.843	2.049	1.743	0	1.669	0.004	0.018
Plin	1.971	13.922	11.987	14.686	35.821	13.122	2.721	82.375	65.848	10.871	13.018	5.858	7.835	0	0
S100b	1.96	47.503	18.959	16.016	63.027	32.199	6.842	175.236	124.757	20.85	41.717	15.199	27.907	0	0.003
Pzp	1.942	0.949	5.221	14.678	0.684	1.798	4.888	77.649	0.829	1.636	0.271	3.116	4.066	0	0
Cdo1	1.932	46.936	17.606	25.951	32.561	22.306	6.406	187.366	129.559	28.398	23.358	7.426	21.241	0	0
Cidec	1.925	26.834	16.191	17.327	34.63	20.987	3.066	107.117	94.738	27.361	25.073	4.099	21.583	0	0
Pparg	1.925	5.161	1.357	2.208	9.471	3.256	1.823	19.906	10.938	2.288	3.792	3.435	3.938	0	0.002
Me1	1.924	35.405	23.991	19.465	17.985	23.612	17.297	141.012	134.251	24.076	23.122	16.953	17.089	0	0

## Sheet: SoyvsCAS_DOWN
Bottom 30 downregulated genes of Soy vs Casein
Gene name	log2 fold change	ca 0	ca 1	ca 2	ce 0	ce 1	ce 2	s 0	s 1	s 2	se 0	se 1	se 2	p value	q value
Tspyl3	-1.025	9.553	8.248	10.572	0.646	2.53	1.949	5.786	3.4	4.751	3.804	3.389	0.748	0.007	0.031
Hs3st3b1	-1.062	8.21	10.029	12.051	1.407	2.019	3.628	3.281	5.653	5.575	4.397	8.712	2.488	0.01	0.043
Trim16	-1.067	14.072	10.406	10.396	13.819	15.642	19.438	4.531	4.858	7.26	8.964	13.143	14.77	0	0.003
Panx1	-1.07	5.397	8.019	9.439	5.389	4.568	4.601	4.437	3.148	3.299	4.13	4.863	6.494	0.003	0.015
Actc1	-1.073	10.508	17.168	15.403	5.82	8.848	5.679	4.938	4.542	10.995	8.383	9.874	7.631	0.005	0.025
Lgi4	-1.078	10.196	13.429	13.334	3.065	3.249	2.503	4.849	6.596	6.057	6.96	3.808	1.802	0.001	0.005
Eps8l2	-1.101	18.299	18.347	27.709	17.164	18.407	32.336	7.376	10.488	12.128	15.131	38.201	48.939	0	0
Cldn4	-1.107	77.986	82.506	90.936	67.067	48.752	78.764	47.342	31.294	38.091	58.393	99.259	108.998	0	0
Fbxl8	-1.125	5.937	10.105	14.002	4.608	2.639	5.42	6.912	4.269	2.591	4.055	9.424	6.503	0.006	0.028
Cyp2e1	-1.208	7.471	24.741	51.682	5.433	4.035	11.914	26.608	4.519	5.2	2.687	2.702	3.48	0	0.001
Fam84a	-1.268	7.414	8.291	5.837	69.348	69.06	80.619	2.651	2.719	3.576	42.804	133.668	148.968	0	0.003
Fxyd7	-1.385	38.919	41.447	58.105	5.905	6.49	7.141	19.018	15.574	18.434	46.543	13.243	12.336	0	0.003
Fbxo31	-1.403	42.439	50.24	84.518	25.763	18.88	8.31	22.051	21.143	23.834	7.126	60.199	19.938	0.008	0.035
Mir702,Plod3	-1.497	220.114	49.382	47.471	47.788	196.028	58.75	37.58	37.711	36.99	36.908	54.479	48.41	0	0.001
Htr1b	-1.515	7.285	15.669	21.412	1.863	1.979	0.762	5.597	6.65	3.279	4.856	0.884	1.463	0.002	0.012
Rpl30	-1.527	24.275	32.084	100.102	22.755	1.813	8.379	30.182	6.091	18.024	27.118	127.875	18.764	0.003	0.016
Rps2	-1.633	6.17	21.649	26.014	5.99	12.914	1.989	5.145	6.508	5.706	6.667	24.211	2.864	0.002	0.013
Grik2	-2.519	11.236	15.255	6.326	37.088	57.422	65.897	3.588	0.647	1.49	37.321	68.469	44.158	0	0
Ercc2,Mir343	-3.674	318.651	263.681	16.925	11.793	12.902	419.743	15.591	14.925	16.444	686.129	17.214	12.996	0	0
