# Supplementary material for: RNA-sequencing data analysis of uterus in ovariectomized rats fed with soy protein isolate, 17β-estradiol and casein
Source: Data Brief. 2016 Apr 21;7:1491–6. doi: 10.1016/j.dib.2016.04.033 (PMC4857400; doi:10.1016/j.dib.2016.04.033)
Supplement: Supplementary file 2 — Supplementary material [file mmc2.zip]

Archive with 3 entries (2 files):
- Supp_data_file2.xlsx
- __MACOSX/
- __MACOSX/._Supp_data_file2.xlsx
