# Supplementary material for: RNA-sequencing data analysis of uterus in ovariectomized rats fed with soy protein isolate, 17β-estradiol and casein
Source: Data Brief. 2016 Apr 21;7:1491–6. doi: 10.1016/j.dib.2016.04.033 (PMC4857400; doi:10.1016/j.dib.2016.04.033)
Supplement: Supplementary file 2 — Supplementary material [file mmc2.zip › Supp_data_file2.xlsx]

## Sheet: E2vsCAS
Category	Term	Count	Percent	PValue	Genes	List Total	Pop Hits	Pop Total	Fold Enrichment	Bonferroni	Benjamini	FDR
KEGG_PATHWAY	rno04960:Aldosterone-regulated sodium reabsorption	20	0.980392	4.40855e-07	384637; 385892; 380509; 385738; 381957; 389342; 395304; 398522; 400906; 404755; 395238; 411779; 392337; 400301; 410827; 383905; 379186; 383656; 396166; 404341	728	43	5590	3.57143	7.80282e-05	7.80282e-05	0.000541496
KEGG_PATHWAY	rno04666:Fc gamma R-mediated phagocytosis	28	1.37255	1.00049e-05	404534; 411640; 384637; 411289; 406017; 395297; 400906; 411907; 416137; 410422; 412182; 381805; 395466; 379186; 408488; 414816; 390849; 416120; 381957; 412548; 392525; 396530; 408205; 379198; 416660; 403132; 382277; 379982	728	88	5590	2.44318	0.00176931	0.000885046	0.0122882
KEGG_PATHWAY	rno04514:Cell adhesion molecules (CAMs)	36	1.76471	0.000239399	411158; 396463; 400002; 402333; 381187; 406167; 407379; 396172; 404904; 408420; 384488; 399112; 391759; 398482; 399108; 414164; 410797; 390735; 382508; 398252; 413976; 404356; 411005; 387539; 379027; 399531; 413973; 387658; 402937; 392403; 411170; 379877; 407090; 410460; 382277; 383291	728	148	5590	1.86776	0.0414933	0.0140269	0.293655
KEGG_PATHWAY	rno05217:Basal cell carcinoma	17	0.833333	0.000488294	384009; 418377; 386196; 386249; 407896; 380588; 395550; 402665; 409654; 396545; 395571; 415975; 379058; 399904; 407328; 382027; 400711	728	51	5590	2.55952	0.0828177	0.0213804	0.598117
KEGG_PATHWAY	rno04612:Antigen processing and presentation	24	1.17647	0.000633499	399439; 400002; 402333; 379691; 379027; 399531; 397567; 387178; 396172; 387002; 401012; 405770; 398482; 404035; 382390; 382706; 414164; 392403; 410797; 411170; 391295; 381587; 411565; 398252	728	88	5590	2.09416	0.106103	0.0221832	0.775345
KEGG_PATHWAY	rno05200:Pathways in cancer	61	2.9902	0.00133692	384637; 411289; 406017; 392246; 412651; 395298; 400906; 384735; 385517; 396545; 379186; 392010; 391571; 406674; 400711; 380359; 386701; 386369; 381957; 411317; 411246; 386979; 395571; 412150; 387394; 415975; 411565; 382755; 395859; 385574; 418377; 382360; 407896; 379279; 414290; 402665; 409654; 382508; 382027; 394409; 389094; 402029; 395078; 382217; 384009; 386196; 386249; 418072; 404755; 407577;…	728	317	5590	1.47758	0.210845	0.0386968	1.62979
KEGG_PATHWAY	rno04640:Hematopoietic cell lineage	21	1.02941	0.00180711	404224; 416462; 402333; 407637; 399531; 412790; 412651; 396459; 380211; 388958; 393849; 399605; 408205; 414164; 390735; 399738; 411511; 416866; 391644; 383966; 389012	728	78	5590	2.06731	0.273958	0.0447053	2.19717
KEGG_PATHWAY	rno04670:Leukocyte transendothelial migration	27	1.32353	0.00289441	411158; 417396; 384637; 381187; 411289; 388262; 406017; 399112; 400906; 399108; 379227; 379186; 390735; 388914; 387856; 411005; 387539; 381957; 392525; 402937; 402081; 382732; 379877; 388569; 380816; 410460; 382856	728	115	5590	1.8028	0.401335	0.0621186	3.4977
KEGG_PATHWAY	rno04610:Complement and coagulation cascades	19	0.931373	0.00290654	404224; 392715; 396092; 394037; 413817; 381924; 407396; 379268; 380767; 379885; 385323; 417830; 416641; 404621; 401651; 391721; 383966; 388413; 414825	728	70	5590	2.08418	0.402623	0.0556375	3.51212
KEGG_PATHWAY	rno04360:Axon guidance	29	1.42157	0.00300099	416238; 391369; 414174; 386713; 411427; 406017; 403448; 407896; 416137; 389221; 384549; 408567; 402329; 395248; 383143; 387280; 412548; 404028; 409847; 402081; 415639; 396530; 411246; 393869; 395934; 401153; 404341; 384552; 410869	728	127	5590	1.75337	0.412556	0.0518072	3.62432
KEGG_PATHWAY	rno00480:Glutathione metabolism	15	0.735294	0.00359879	396240; 389769; 399266; 383901; 404789; 392273; 404841; 384936; 385790; 416031; 381615; 390732; 390362; 410223; 389784	728	50	5590	2.30357	0.471723	0.0563616	4.33171
KEGG_PATHWAY	rno04662:B cell receptor signaling pathway	19	0.931373	0.00639576	384637; 386369; 399505; 406017; 381957; 418072; 407896; 400906; 411907; 410422; 389158; 412182; 411246; 397905; 395466; 399024; 379186; 381277; 404341	728	75	5590	1.94524	0.678798	0.0903001	7.57853
KEGG_PATHWAY	rno05322:Systemic lupus erythematosus	21	1.02941	0.0102453	400002; 402333; 379027; 413817; 399531; 394518; 402772; 379268; 379885; 385476; 412182; 416641; 408205; 410797; 396694; 406403; 386595; 388914; 391721; 384919; 404433	728	90	5590	1.79167	0.838423	0.130827	11.8818
KEGG_PATHWAY	rno04340:Hedgehog signaling pathway	14	0.686275	0.0135531	418377; 386196; 386249; 407896; 382998; 380588; 395550; 397945; 396545; 395571; 389852; 379058; 407328; 382027	728	52	5590	2.06731	0.910661	0.15846	15.4317
KEGG_PATHWAY	rno04664:Fc epsilon RI signaling pathway	18	0.882353	0.0160958	389759; 402412; 384637; 411289; 391217; 406017; 381957; 400906; 411907; 410422; 389830; 411246; 395466; 380816; 416915; 402387; 403132; 404341	728	76	5590	1.81861	0.943422	0.17426	18.0706
KEGG_PATHWAY	rno04650:Natural killer cell mediated cytotoxicity	22	1.07843	0.0163713	402412; 384637; 405493; 399505; 411289; 406017; 402772; 381957; 412548; 400906; 412182; 399047; 411246; 394430; 379877; 395466; 379186; 382924; 402387; 394409; 404341; 387856	728	100	5590	1.68929	0.946158	0.166904	18.3518
KEGG_PATHWAY	rno05215:Prostate cancer	20	0.980392	0.0206269	384637; 386369; 384009; 381957; 395298; 407896; 384611; 388834; 411317; 400906; 399031; 404755; 406174; 418205; 411246; 392010; 411565; 402365; 404341; 380359	728	90	5590	1.70635	0.975007	0.195077	22.5864
KEGG_PATHWAY	rno04620:Toll-like receptor signaling pathway	20	0.980392	0.0206269	411309; 389759; 384637; 397143; 386369; 403432; 392246; 404692; 418072; 381957; 388958; 400906; 393849; 409665; 399220; 399280; 389830; 380816; 392749; 407653	728	90	5590	1.70635	0.975007	0.195077	22.5864
KEGG_PATHWAY	rno04730:Long-term depression	16	0.784314	0.0227804	392649; 381833; 414746; 391217; 404755; 411907; 396473; 411960; 411246; 394849; 379186; 416915; 395037; 403132; 404341; 380359	728	67	5590	1.83369	0.983072	0.202759	24.6515
KEGG_PATHWAY	rno04012:ErbB signaling pathway	19	0.931373	0.0231644	389759; 384637; 388039; 411289; 381957; 412548; 395298; 407896; 400906; 406174; 411246; 411678; 416635; 379186; 402365; 404341; 410058; 399703; 395859	728	85	5590	1.71639	0.984209	0.196143	25.0144
KEGG_PATHWAY	rno04916:Melanogenesis	20	0.980392	0.0256062	392649; 384009; 386249; 382360; 412651; 407896; 384611; 399031; 395550; 402665; 411246; 395571; 394849; 379186; 415975; 391644; 399904; 390384; 404341; 400711	728	92	5590	1.66925	0.989861	0.205122	27.2845
KEGG_PATHWAY	rno04350:TGF-beta signaling pathway	19	0.931373	0.0258738	384601; 387669; 404697; 385574; 397028; 379649; 386196; 411386; 390644; 397366; 391192; 396473; 402081; 410017; 386979; 389852; 388444; 406674; 400874	728	86	5590	1.69643	0.990342	0.198243	27.5294
KEGG_PATHWAY	rno00900:Terpenoid backbone biosynthesis	6	0.294118	0.0267878	380248; 416976; 401275; 389062; 386037; 415416	728	14	5590	3.29082	0.99182	0.196244	28.3602
KEGG_PATHWAY	rno04623:Cytosolic DNA-sensing pathway	12	0.588235	0.0304336	399280; 386369; 406846; 403432; 399513; 385237; 403116; 414103; 403429; 393849; 409665; 411259	728	46	5590	2.00311	0.995791	0.211675	31.5878
KEGG_PATHWAY	rno00600:Sphingolipid metabolism	11	0.539216	0.0391624	382425; 416120; 391091; 395335; 400743; 397318; 408488; 382270; 407500; 416379; 386904	728	42	5590	2.01105	0.999151	0.255193	38.7802
KEGG_PATHWAY	rno00982:Drug metabolism	16	0.784314	0.0412279	410068; 390679; 389769; 407881; 399266; 397800; 404789; 401607; 392273; 404743; 416031; 381615; 410223; 385395; 389455; 389784	728	72	5590	1.70635	0.99942	0.257759	40.3773
KEGG_PATHWAY	rno00920:Sulfur metabolism	5	0.245098	0.0441267	403128; 418339; 409464; 381038; 381097	728	11	5590	3.49026	0.99966	0.264519	42.5541
KEGG_PATHWAY	rno00511:Other glycan degradation	6	0.294118	0.0469243	395011; 395335; 400743; 381384; 384300; 386904	728	16	5590	2.87946	0.999798	0.270259	44.5855
KEGG_PATHWAY	rno05416:Viral myocarditis	18	0.882353	0.0535035	400002; 402333; 379027; 399531; 406017; 396172; 392246; 398482; 393569; 392403; 410797; 411170; 403036; 379877; 385998; 383966; 394409; 398252	728	87	5590	1.58867	0.999941	0.293621	49.1054
KEGG_PATHWAY	rno05210:Colorectal cancer	17	0.833333	0.0550088	384637; 385574; 384009; 406017; 418072; 381957; 407896; 411317; 400906; 402665; 409654; 386979; 415975; 399904; 404341; 400711; 380359	728	81	5590	1.61155	0.999955	0.292014	50.0907
KEGG_PATHWAY	rno00100:Steroid biosynthesis	6	0.294118	0.0596092	411707; 392724; 383941; 401519; 413824; 400981	728	17	5590	2.71008	0.999981	0.304144	52.9944
KEGG_PATHWAY	rno04810:Regulation of actin cytoskeleton	36	1.76471	0.066003	411640; 384637; 412790; 406017; 395297; 400906; 388958; 407396; 416137; 381805; 409654; 392010; 388914; 390735; 391571; 388056; 397590; 381957; 412548; 386605; 407577; 418205; 410221; 402081; 382732; 396530; 411246; 416043; 379877; 385998; 396057; 416660; 379198; 379982; 404341; 405292	728	209	5590	1.32262	0.999994	0.322854	56.7729
KEGG_PATHWAY	rno04142:Lysosome	22	1.07843	0.0753864	380236; 379691; 395335; 397567; 404020; 401012; 400622; 386904; 384261; 395011; 382425; 410131; 378605; 395526; 380930; 395806; 387737; 381587; 408051; 385261; 382122; 411495	728	117	5590	1.44383	0.999999	0.351787	61.8149
KEGG_PATHWAY	rno04062:Chemokine signaling pathway	30	1.47059	0.0776426	404534; 385579; 400591; 384637; 406017; 407896; 400906; 411907; 397083; 409544; 379186; 390170; 416532; 397590; 387856; 392649; 411939; 386369; 386600; 381957; 392525; 412548; 383242; 416466; 402081; 414659; 411246; 398846; 417780; 404341	728	171	5590	1.34712	0.999999	0.351765	62.9438
KEGG_PATHWAY	rno04115:p53 signaling pathway	14	0.686275	0.0799652	413003; 417372; 410465; 392246; 389895; 405179; 404755; 385323; 405066; 389257; 405571; 395054; 402365; 394409	728	66	5590	1.62879	1	0.352009	64.0738
KEGG_PATHWAY	rno00980:Metabolism of xenobiotics by cytochrome P450	13	0.637255	0.0822166	402812; 390679; 399266; 397800; 389769; 404789; 392273; 416031; 381615; 410223; 385395; 389455; 389784	728	60	5590	1.66369	1	0.352005	65.1389
KEGG_PATHWAY	rno04940:Type I diabetes mellitus	13	0.637255	0.0822166	402333; 400002; 379027; 399531; 396172; 398482; 393849; 418323; 405085; 410797; 411170; 392403; 398252	728	60	5590	1.66369	1	0.352005	65.1389
KEGG_PATHWAY	rno04622:RIG-I-like receptor signaling pathway	13	0.637255	0.0822166	386369; 385237; 403432; 409918; 393776; 392246; 409665; 399280; 388353; 413290; 380816; 392323; 415895	728	60	5590	1.66369	1	0.352005	65.1389
KEGG_PATHWAY	rno04310:Wnt signaling pathway	26	1.27451	0.0826626	390821; 402097; 406017; 407896; 399486; 402665; 409654; 387483; 379186; 384087; 394589; 416364; 400711; 408683; 392649; 395919; 384009; 386249; 396473; 402081; 395550; 395571; 388623; 415975; 399904; 378548	728	145	5590	1.37685	1	0.345713	65.3464
KEGG_PATHWAY	rno04020:Calcium signaling pathway	31	1.51961	0.0983521	405685; 393752; 411289; 414746; 382696; 388482; 399335; 385753; 392365; 383738; 381438; 399791; 416635; 379186; 383581; 405411; 385900; 401163; 387856; 392649; 416462; 388305; 416120; 398516; 383242; 395265; 396475; 383354; 411579; 405967; 396057	728	182	5590	1.30789	1	0.390594	71.9635

## Sheet: SoyvsCAS
Category	Term	Count	Percent	PValue	Genes	List Total	Pop Hits	Pop Total	Fold Enrichment	Bonferroni	Benjamini	FDR
KEGG_PATHWAY	rno04610:Complement and coagulation cascades	13	7.42857	1.48301e-10	404853; 399527; 379329; 400202; 395583; 407396; 417830; 398364; 414075; 388413; 388752; 414825; 407230	80	70	5590	12.9768	1.33471e-08	1.33471e-08	1.61333e-07
KEGG_PATHWAY	rno03320:PPAR signaling pathway	13	7.42857	1.76474e-10	412068; 387050; 402156; 379286; 411749; 407086; 410605; 394161; 383260; 390780; 379910; 392004; 394129	80	71	5590	12.794	1.58827e-08	7.94134e-09	1.91982e-07
KEGG_PATHWAY	rno00591:Linoleic acid metabolism	5	2.85714	0.00110758	417130; 390679; 397800; 396747; 389902	80	33	5590	10.5871	0.0949248	0.0326992	1.19833
KEGG_PATHWAY	rno04920:Adipocytokine signaling pathway	5	2.85714	0.0144521	399152; 402156; 379286; 379910; 406154	80	67	5590	5.21455	0.730228	0.279308	14.6464
KEGG_PATHWAY	rno00590:Arachidonic acid metabolism	5	2.85714	0.0167492	417130; 390679; 397800; 389902; 384205	80	70	5590	4.99107	0.78133	0.262168	16.7859
KEGG_PATHWAY	rno00620:Pyruvate metabolism	4	2.28571	0.0172338	379813; 402156; 385304; 392004	80	39	5590	7.16667	0.790821	0.229535	17.231
KEGG_PATHWAY	rno04080:Neuroactive ligand-receptor interaction	9	5.14286	0.0307016	405967; 417585; 399152; 390540; 383783; 410024; 407396; 395608; 417714	80	262	5590	2.40029	0.939581	0.330297	28.7681
KEGG_PATHWAY	rno00980:Metabolism of xenobiotics by cytochrome P450	4	2.28571	0.0523354	402812; 390679; 397800; 396747	80	60	5590	4.65833	0.992076	0.453783	44.2773
KEGG_PATHWAY	rno04730:Long-term depression	4	2.28571	0.0683689	417130; 397927; 389902; 404755	80	67	5590	4.17164	0.998294	0.507462	53.7179

## Sheet: Soy+E2vsCAS
Category	Term	Count	Percent	PValue	Genes	List Total	Pop Hits	Pop Total	Fold Enrichment	Bonferroni	Benjamini	FDR
KEGG_PATHWAY	rno04960:Aldosterone-regulated sodium reabsorption	17	1.1039	1.1933e-06	384637; 380509; 385738; 381957; 389342; 395304; 398522; 400906; 404755; 411779; 402195; 392337; 410827; 382720; 383656; 396166; 404341	547	43	5590	4.04022	0.000205227	0.000205227	0.00145868
KEGG_PATHWAY	rno00480:Glutathione metabolism	16	1.03896	5.10507e-05	396240; 389769; 399266; 404789; 392273; 404841; 384936; 385790; 397926; 416031; 398314; 390732; 381615; 390362; 410223; 389784	547	50	5590	3.2702	0.00874251	0.00438085	0.0623861
KEGG_PATHWAY	rno04360:Axon guidance	27	1.75325	0.000182196	416238; 400756; 414174; 386713; 391369; 411427; 390122; 406017; 403448; 389672; 407896; 406011; 389221; 408567; 395248; 383143; 387280; 412548; 404028; 409847; 402081; 411246; 393869; 395934; 401153; 404341; 410869	547	127	5590	2.17262	0.0308545	0.0103925	0.222487
KEGG_PATHWAY	rno05200:Pathways in cancer	50	3.24675	0.000657174	384637; 406017; 392246; 412651; 395298; 400906; 413058; 384735; 385517; 396545; 391571; 406674; 380359; 386701; 381957; 414129; 411317; 411246; 386979; 395571; 412150; 387394; 382755; 395859; 418377; 382360; 396396; 407896; 379279; 402665; 409654; 408663; 382508; 389094; 395078; 402029; 382217; 386196; 386249; 418072; 406174; 404755; 402081; 380588; 395550; 379058; 399904; 391110; 402365; 404341	547	317	5590	1.61189	0.106913	0.027872	0.800368
KEGG_PATHWAY	rno00100:Steroid biosynthesis	8	0.519481	0.000662795	411707; 392724; 396389; 383941; 399952; 401519; 413824; 400981	547	17	5590	4.80912	0.107776	0.0225496	0.807189
KEGG_PATHWAY	rno04610:Complement and coagulation cascades	17	1.1039	0.00091279	404224; 392715; 396092; 394037; 379329; 407396; 385323; 417830; 416641; 404621; 401651; 391721; 383966; 414075; 388413; 407230; 414825	547	70	5590	2.48185	0.145357	0.0258389	1.11009
KEGG_PATHWAY	rno00900:Terpenoid backbone biosynthesis	7	0.454545	0.00127873	380248; 416976; 401275; 389062; 386037; 415416; 401347	547	14	5590	5.10969	0.197547	0.0309512	1.55194
KEGG_PATHWAY	rno04666:Fc gamma R-mediated phagocytosis	19	1.23377	0.0017684	411640; 416120; 384637; 406017; 381957; 392525; 412548; 400906; 411907; 413058; 410422; 395466; 416660; 379198; 408488; 414816; 390849; 382277; 379982	547	88	5590	2.20646	0.262459	0.0373392	2.14035
KEGG_PATHWAY	rno05217:Basal cell carcinoma	13	0.844156	0.00301555	418377; 386196; 386249; 396396; 407896; 380588; 395550; 402665; 409654; 396545; 395571; 379058; 399904	547	51	5590	2.60494	0.405157	0.0560835	3.62444
KEGG_PATHWAY	rno04340:Hedgehog signaling pathway	13	0.844156	0.00358163	418377; 386196; 386249; 396396; 407896; 382998; 380588; 395550; 397945; 396545; 395571; 389852; 379058	547	52	5590	2.55484	0.460518	0.0598488	4.29122
KEGG_PATHWAY	rno04662:B cell receptor signaling pathway	16	1.03896	0.00518987	384637; 406017; 418072; 381957; 407896; 400906; 411907; 413058; 410422; 389158; 411246; 397905; 395466; 399024; 381277; 404341	547	75	5590	2.18013	0.591385	0.0781401	6.16251
KEGG_PATHWAY	rno04670:Leukocyte transendothelial migration	21	1.36364	0.00727111	417396; 411005; 384637; 387539; 381187; 388262; 413168; 406017; 381957; 392525; 400906; 402937; 402081; 382732; 399108; 379877; 388569; 380816; 379227; 388914; 410460	547	115	5590	1.86615	0.714981	0.0993152	8.5343
KEGG_PATHWAY	rno04514:Cell adhesion molecules (CAMs)	25	1.62338	0.00848942	396463; 381187; 396172; 407379; 408420; 398482; 399108; 382508; 398252; 404356; 413976; 411005; 387539; 413973; 387658; 413168; 402836; 402937; 379877; 411170; 392403; 407090; 410460; 382277; 383291	547	148	5590	1.72625	0.769248	0.106672	9.89702
KEGG_PATHWAY	rno00982:Drug metabolism	15	0.974026	0.00879311	410068; 390679; 389769; 407881; 399266; 397800; 404789; 401607; 392273; 416031; 381615; 410223; 383103; 389455; 389784	547	72	5590	2.12904	0.781092	0.102828	10.2338
KEGG_PATHWAY	rno00980:Metabolism of xenobiotics by cytochrome P450	13	0.844156	0.0118239	402812; 390679; 399266; 397800; 389769; 404789; 392273; 416031; 381615; 410223; 383103; 389455; 389784	547	60	5590	2.2142	0.870726	0.127496	13.5319
KEGG_PATHWAY	rno04012:ErbB signaling pathway	16	1.03896	0.0164773	384637; 381957; 412548; 395298; 407896; 400906; 413058; 406174; 411246; 411678; 416635; 402365; 404341; 410058; 395859; 399703	547	85	5590	1.92365	0.942599	0.163565	18.3799
KEGG_PATHWAY	rno05210:Colorectal cancer	15	0.974026	0.0237873	384637; 406017; 418072; 381957; 407896; 411317; 400906; 413058; 402665; 409654; 386979; 408663; 399904; 404341; 380359	547	81	5590	1.89248	0.984091	0.216183	25.4938
KEGG_PATHWAY	rno04620:Toll-like receptor signaling pathway	16	1.03896	0.0266861	411309; 384637; 397143; 403432; 404692; 392246; 418072; 381957; 388958; 400906; 413058; 409665; 399220; 380816; 392749; 407653	547	90	5590	1.81678	0.990461	0.227764	28.1537
KEGG_PATHWAY	rno05215:Prostate cancer	16	1.03896	0.0266861	384637; 381957; 395298; 407896; 384611; 411317; 400906; 399031; 404755; 413058; 406174; 411246; 408663; 402365; 404341; 380359	547	90	5590	1.81678	0.990461	0.227764	28.1537
KEGG_PATHWAY	rno04916:Melanogenesis	16	1.03896	0.0318729	392649; 386249; 382360; 412651; 396396; 407896; 384611; 399031; 413058; 395550; 397927; 402665; 411246; 395571; 399904; 404341	547	92	5590	1.77728	0.996195	0.254151	32.6964
KEGG_PATHWAY	rno05218:Melanoma	13	0.844156	0.0333676	384637; 382360; 381957; 400906; 413058; 404755; 411246; 391571; 408663; 382508; 402365; 404341; 380359	547	69	5590	1.92539	0.997083	0.253126	33.9556
KEGG_PATHWAY	rno04142:Lysosome	19	1.23377	0.0338713	380236; 379691; 395335; 397567; 404020; 401012; 400622; 384261; 386904; 395011; 382425; 387755; 410131; 378605; 395526; 380930; 408051; 385261; 382122	547	117	5590	1.65956	0.997333	0.245899	34.3751
KEGG_PATHWAY	rno00600:Sphingolipid metabolism	9	0.584416	0.0473831	382425; 416120; 391091; 395335; 397318; 408488; 382270; 407500; 386904	547	42	5590	2.18987	0.999763	0.315806	44.7543
KEGG_PATHWAY	rno00072:Synthesis and degradation of ketone bodies	4	0.25974	0.0497644	380248; 401275; 414516; 401347	547	9	5590	4.54195	0.999846	0.317321	46.4189
KEGG_PATHWAY	rno00511:Other glycan degradation	5	0.324675	0.0634457	395011; 395335; 381384; 384300; 386904	547	16	5590	3.19356	0.999987	0.374847	55.1232
KEGG_PATHWAY	rno05211:Renal cell carcinoma	12	0.779221	0.069322	384637; 411246; 386979; 412150; 387394; 381957; 412548; 400906; 406174; 413058; 404341; 389094	547	69	5590	1.77728	0.999996	0.389985	58.4466
KEGG_PATHWAY	rno05214:Glioma	11	0.714286	0.0694819	384637; 411246; 408663; 381957; 400906; 404755; 406174; 402365; 413058; 404341; 380359	547	61	5590	1.84284	0.999996	0.378984	58.5338
KEGG_PATHWAY	rno04640:Hematopoietic cell lineage	13	0.844156	0.0742536	404224; 416462; 412651; 380211; 396459; 388958; 399605; 411511; 399738; 415791; 416866; 383966; 389012	547	78	5590	1.70323	0.999998	0.388295	61.0595
KEGG_PATHWAY	rno00920:Sulfur metabolism	4	0.25974	0.0844807	413827; 409464; 381038; 381097	547	11	5590	3.71614	1	0.418528	66.0041
KEGG_PATHWAY	rno04540:Gap junction	13	0.844156	0.0929617	392649; 385687; 381975; 413058; 397927; 411960; 411246; 401537; 395037; 408663; 404341; 387767; 387311	547	81	5590	1.64015	1	0.43937	69.6598
KEGG_PATHWAY	rno00650:Butanoate metabolism	7	0.454545	0.0967122	380248; 382484; 401275; 414516; 416580; 401347; 416524	547	33	5590	2.16775	1	0.441869	71.1582
