# Supplementary material for: RNA-sequencing data analysis of uterus in ovariectomized rats fed with soy protein isolate, 17β-estradiol and casein
Source: Data Brief. 2016 Apr 21;7:1491–6. doi: 10.1016/j.dib.2016.04.033 (PMC4857400; doi:10.1016/j.dib.2016.04.033)
Supplement: Supplementary file 3 — Supplementary material [file mmc3.zip]

Archive with 6 entries (6 files):
- coi_disclosure_blackburn.pdf
- coi_disclosure_cleves.pdf
- coi_disclosure_gomez.pdf
- coi_disclosure_ronis.pdf
- coi_disclosure_singhal.pdf
- coi_disclosure_badger.pdf
