# Supplementary material for: RNA-sequencing data analysis of uterus in ovariectomized rats fed with soy protein isolate, 17β-estradiol and casein
Source: Data Brief. 2016 Apr 21;7:1491–6. doi: 10.1016/j.dib.2016.04.033 (PMC4857400; doi:10.1016/j.dib.2016.04.033)
Supplement: Supplementary file 4 — Supplementary material [file mmc4.zip]

Archive with 6 entries (6 files):
- cyto_figure1.cys
- cyto_figure2.cys
- cyto_figure3.cys
- cyto_figure4.cys
- cyto_figure5.cys
- cyto_figure6.cys
